# Supplementary material for: Spiral and Rotor Patterns Produced by Fairy Ring Fungi
Source: PLoS One. 2016 Mar 2;11(3):e0149254. doi: 10.1371/journal.pone.0149254 (PMC4774996; doi:10.1371/journal.pone.0149254)
Supplement: S1 File — KML file viewable via Google Earth containing details of 20 sites across the continental United States exhibiting fairy spirals. Imagery captured through the USGS High Resolution Orthoimagery (HRO) program via Google Earth. (KML) [file pone.0149254.s001.kml]

<?xml version="1.0" encoding="UTF-8"?>
<kml xmlns="http://www.opengis.net/kml/2.2" xmlns:gx="http://www.google.com/kml/ext/2.2" xmlns:kml="http://www.opengis.net/kml/2.2" xmlns:atom="http://www.w3.org/2005/Atom">
<Document>
	<name>fairy_spirals.kml</name>
	<StyleMap id="m_ylw-pushpin011">
		<Pair>
			<key>normal</key>
			<styleUrl>#s_ylw-pushpin20</styleUrl>
		</Pair>
		<Pair>
			<key>highlight</key>
			<styleUrl>#s_ylw-pushpin_hl100</styleUrl>
		</Pair>
	</StyleMap>
	<StyleMap id="m_ylw-pushpin002">
		<Pair>
			<key>normal</key>
			<styleUrl>#s_ylw-pushpin21</styleUrl>
		</Pair>
		<Pair>
			<key>highlight</key>
			<styleUrl>#s_ylw-pushpin_hl200</styleUrl>
		</Pair>
	</StyleMap>
	<StyleMap id="m_ylw-pushpin000">
		<Pair>
			<key>normal</key>
			<styleUrl>#s_ylw-pushpin001</styleUrl>
		</Pair>
		<Pair>
			<key>highlight</key>
			<styleUrl>#s_ylw-pushpin_hl000</styleUrl>
		</Pair>
	</StyleMap>
	<Style id="s_ylw-pushpin_hl">
		<IconStyle>
			<scale>1.3</scale>
			<Icon>
				<href>http://maps.google.com/mapfiles/kml/pushpin/ylw-pushpin.png</href>
			</Icon>
			<hotSpot x="20" y="2" xunits="pixels" yunits="pixels"/>
		</IconStyle>
	</Style>
	<Style id="s_ylw-pushpin002">
		<IconStyle>
			<scale>1.1</scale>
			<Icon>
				<href>http://maps.google.com/mapfiles/kml/pushpin/ylw-pushpin.png</href>
			</Icon>
			<hotSpot x="20" y="2" xunits="pixels" yunits="pixels"/>
		</IconStyle>
	</Style>
	<Style id="s_ylw-pushpin21">
		<IconStyle>
			<scale>1.1</scale>
			<Icon>
				<href>http://maps.google.com/mapfiles/kml/pushpin/ylw-pushpin.png</href>
			</Icon>
			<hotSpot x="20" y="2" xunits="pixels" yunits="pixels"/>
		</IconStyle>
	</Style>
	<Style id="s_ylw-pushpin_hl000">
		<IconStyle>
			<scale>1.3</scale>
			<Icon>
				<href>http://maps.google.com/mapfiles/kml/pushpin/ylw-pushpin.png</href>
			</Icon>
			<hotSpot x="20" y="2" xunits="pixels" yunits="pixels"/>
		</IconStyle>
	</Style>
	<Style id="s_ylw-pushpin00">
		<IconStyle>
			<scale>1.1</scale>
			<Icon>
				<href>http://maps.google.com/mapfiles/kml/pushpin/ylw-pushpin.png</href>
			</Icon>
			<hotSpot x="20" y="2" xunits="pixels" yunits="pixels"/>
		</IconStyle>
	</Style>
	<StyleMap id="m_ylw-pushpin">
		<Pair>
			<key>normal</key>
			<styleUrl>#s_ylw-pushpin0</styleUrl>
		</Pair>
		<Pair>
			<key>highlight</key>
			<styleUrl>#s_ylw-pushpin_hl</styleUrl>
		</Pair>
	</StyleMap>
	<Style id="s_ylw-pushpin_hl200">
		<IconStyle>
			<scale>1.3</scale>
			<Icon>
				<href>http://maps.google.com/mapfiles/kml/pushpin/ylw-pushpin.png</href>
			</Icon>
			<hotSpot x="20" y="2" xunits="pixels" yunits="pixels"/>
		</IconStyle>
	</Style>
	<Style id="s_ylw-pushpin_hl0">
		<IconStyle>
			<scale>1.3</scale>
			<Icon>
				<href>http://maps.google.com/mapfiles/kml/pushpin/ylw-pushpin.png</href>
			</Icon>
			<hotSpot x="20" y="2" xunits="pixels" yunits="pixels"/>
		</IconStyle>
	</Style>
	<Style id="default1">
	</Style>
	<StyleMap id="default00">
		<Pair>
			<key>normal</key>
			<styleUrl>#default1</styleUrl>
		</Pair>
		<Pair>
			<key>highlight</key>
			<styleUrl>#hl</styleUrl>
		</Pair>
	</StyleMap>
	<StyleMap id="m_ylw-pushpin4">
		<Pair>
			<key>normal</key>
			<styleUrl>#s_ylw-pushpin00</styleUrl>
		</Pair>
		<Pair>
			<key>highlight</key>
			<styleUrl>#s_ylw-pushpin_hl3</styleUrl>
		</Pair>
	</StyleMap>
	<Style id="s_ylw-pushpin001">
		<IconStyle>
			<scale>1.1</scale>
			<Icon>
				<href>http://maps.google.com/mapfiles/kml/pushpin/ylw-pushpin.png</href>
			</Icon>
			<hotSpot x="20" y="2" xunits="pixels" yunits="pixels"/>
		</IconStyle>
	</Style>
	<Style id="s_ylw-pushpin6">
		<IconStyle>
			<scale>1.1</scale>
			<Icon>
				<href>http://maps.google.com/mapfiles/kml/pushpin/ylw-pushpin.png</href>
			</Icon>
			<hotSpot x="20" y="2" xunits="pixels" yunits="pixels"/>
		</IconStyle>
	</Style>
	<Style id="s_ylw-pushpin0">
		<IconStyle>
			<scale>1.1</scale>
			<Icon>
				<href>http://maps.google.com/mapfiles/kml/pushpin/ylw-pushpin.png</href>
			</Icon>
			<hotSpot x="20" y="2" xunits="pixels" yunits="pixels"/>
		</IconStyle>
	</Style>
	<Style id="hl">
		<IconStyle>
			<scale>1.2</scale>
		</IconStyle>
	</Style>
	<Style id="s_ylw-pushpin_hl100">
		<IconStyle>
			<scale>1.3</scale>
			<Icon>
				<href>http://maps.google.com/mapfiles/kml/pushpin/ylw-pushpin.png</href>
			</Icon>
			<hotSpot x="20" y="2" xunits="pixels" yunits="pixels"/>
		</IconStyle>
	</Style>
	<StyleMap id="m_ylw-pushpin1">
		<Pair>
			<key>normal</key>
			<styleUrl>#s_ylw-pushpin002</styleUrl>
		</Pair>
		<Pair>
			<key>highlight</key>
			<styleUrl>#s_ylw-pushpin_hl0</styleUrl>
		</Pair>
	</StyleMap>
	<Style id="s_ylw-pushpin_hl6">
		<IconStyle>
			<scale>1.3</scale>
			<Icon>
				<href>http://maps.google.com/mapfiles/kml/pushpin/ylw-pushpin.png</href>
			</Icon>
			<hotSpot x="20" y="2" xunits="pixels" yunits="pixels"/>
		</IconStyle>
	</Style>
	<Style id="s_ylw-pushpin20">
		<IconStyle>
			<scale>1.1</scale>
			<Icon>
				<href>http://maps.google.com/mapfiles/kml/pushpin/ylw-pushpin.png</href>
			</Icon>
			<hotSpot x="20" y="2" xunits="pixels" yunits="pixels"/>
		</IconStyle>
	</Style>
	<Style id="s_ylw-pushpin_hl3">
		<IconStyle>
			<scale>1.3</scale>
			<Icon>
				<href>http://maps.google.com/mapfiles/kml/pushpin/ylw-pushpin.png</href>
			</Icon>
			<hotSpot x="20" y="2" xunits="pixels" yunits="pixels"/>
		</IconStyle>
	</Style>
	<StyleMap id="m_ylw-pushpin00">
		<Pair>
			<key>normal</key>
			<styleUrl>#s_ylw-pushpin6</styleUrl>
		</Pair>
		<Pair>
			<key>highlight</key>
			<styleUrl>#s_ylw-pushpin_hl6</styleUrl>
		</Pair>
	</StyleMap>
	<Folder>
		<name>Fairy Spirals</name>
		<open>1</open>
		<Placemark>
			<name>Spirals and rotors (MD, 2008)</name>
			<LookAt>
				<gx:TimeStamp><when>2008-02-29</when>
</gx:TimeStamp>
				<gx:ViewerOptions>
					<gx:option name="historicalimagery"></gx:option>
					<gx:option enabled="0" name="sunlight"></gx:option>
					<gx:option enabled="0" name="streetview"></gx:option>
				</gx:ViewerOptions>
				<longitude>-77.76859452285328</longitude>
				<latitude>39.52600687143545</latitude>
				<altitude>0</altitude>
				<heading>11.51307281863563</heading>
				<tilt>0.3683608919501639</tilt>
				<range>207.290493084977</range>
				<gx:altitudeMode>relativeToSeaFloor</gx:altitudeMode>
			</LookAt>
			<styleUrl>#m_ylw-pushpin</styleUrl>
			<Point>
				<gx:drawOrder>1</gx:drawOrder>
				<coordinates>-77.768956,39.525678,0</coordinates>
			</Point>
		</Placemark>
		<Placemark>
			<name>Spiral and rotor (MD, 2008)</name>
			<LookAt>
				<gx:TimeStamp><when>2008-06-27T12:12:53Z</when>
</gx:TimeStamp>
				<gx:ViewerOptions>
					<gx:option name="historicalimagery"></gx:option>
					<gx:option enabled="0" name="sunlight"></gx:option>
					<gx:option enabled="0" name="streetview"></gx:option>
				</gx:ViewerOptions>
				<longitude>-77.77030277522265</longitude>
				<latitude>39.52182817951311</latitude>
				<altitude>0</altitude>
				<heading>34.91249102368183</heading>
				<tilt>0</tilt>
				<range>171.4174598889102</range>
				<gx:altitudeMode>relativeToSeaFloor</gx:altitudeMode>
			</LookAt>
			<styleUrl>#m_ylw-pushpin000</styleUrl>
			<Point>
				<gx:drawOrder>1</gx:drawOrder>
				<coordinates>-77.7708526021697,39.52195829337613,0</coordinates>
			</Point>
		</Placemark>
		<Placemark>
			<name>Rotors (MD, 2008)</name>
			<LookAt>
				<gx:TimeStamp><when>2008-02-29</when>
</gx:TimeStamp>
				<gx:ViewerOptions>
					<gx:option name="historicalimagery"></gx:option>
					<gx:option enabled="0" name="sunlight"></gx:option>
					<gx:option enabled="0" name="streetview"></gx:option>
				</gx:ViewerOptions>
				<longitude>-77.93828591667253</longitude>
				<latitude>39.6586805696207</latitude>
				<altitude>0</altitude>
				<heading>-1.412511769541661</heading>
				<tilt>24.17938330732248</tilt>
				<range>173.9701530603479</range>
				<gx:altitudeMode>relativeToSeaFloor</gx:altitudeMode>
			</LookAt>
			<styleUrl>#m_ylw-pushpin002</styleUrl>
			<Point>
				<gx:drawOrder>1</gx:drawOrder>
				<coordinates>-77.93844339702406,39.65845007709728,0</coordinates>
			</Point>
		</Placemark>
		<Placemark>
			<name>Spiral (MD, 2008)</name>
			<LookAt>
				<gx:TimeStamp><when>2008-02-29</when>
</gx:TimeStamp>
				<gx:ViewerOptions>
					<gx:option name="historicalimagery"></gx:option>
					<gx:option enabled="0" name="sunlight"></gx:option>
					<gx:option enabled="0" name="streetview"></gx:option>
				</gx:ViewerOptions>
				<longitude>-77.71802254127856</longitude>
				<latitude>39.66267123526694</latitude>
				<altitude>0</altitude>
				<heading>-3.570258766150499</heading>
				<tilt>27.81523279911778</tilt>
				<range>143.0380541778423</range>
				<gx:altitudeMode>relativeToSeaFloor</gx:altitudeMode>
			</LookAt>
			<styleUrl>#m_ylw-pushpin002</styleUrl>
			<Point>
				<gx:drawOrder>1</gx:drawOrder>
				<coordinates>-77.71820778220285,39.66244636145753,0</coordinates>
			</Point>
		</Placemark>
		<Placemark>
			<name>Rotor (MD, 2008)</name>
			<LookAt>
				<gx:TimeStamp><when>2008-02-29</when>
</gx:TimeStamp>
				<gx:ViewerOptions>
					<gx:option name="historicalimagery"></gx:option>
					<gx:option enabled="0" name="sunlight"></gx:option>
					<gx:option enabled="0" name="streetview"></gx:option>
				</gx:ViewerOptions>
				<longitude>-77.80672978457507</longitude>
				<latitude>39.5912749726028</latitude>
				<altitude>0</altitude>
				<heading>5.339130551592976</heading>
				<tilt>29.61985317683492</tilt>
				<range>84.61476559510388</range>
				<gx:altitudeMode>relativeToSeaFloor</gx:altitudeMode>
			</LookAt>
			<styleUrl>#default00</styleUrl>
			<Point>
				<gx:drawOrder>1</gx:drawOrder>
				<coordinates>-77.80680361368724,39.59122664977085,0</coordinates>
			</Point>
		</Placemark>
		<Placemark>
			<name>Isolated Spiral (MD, 2007)</name>
			<LookAt>
				<gx:TimeStamp><when>2007-03-30</when>
</gx:TimeStamp>
				<gx:ViewerOptions>
					<gx:option name="historicalimagery"></gx:option>
					<gx:option enabled="0" name="sunlight"></gx:option>
					<gx:option enabled="0" name="streetview"></gx:option>
				</gx:ViewerOptions>
				<longitude>-76.4846908956858</longitude>
				<latitude>38.24526577211811</latitude>
				<altitude>0</altitude>
				<heading>12.4741842038691</heading>
				<tilt>0</tilt>
				<range>199.1786856859118</range>
				<gx:altitudeMode>relativeToSeaFloor</gx:altitudeMode>
			</LookAt>
			<styleUrl>#m_ylw-pushpin</styleUrl>
			<Point>
				<gx:drawOrder>1</gx:drawOrder>
				<coordinates>-76.484837,38.245256,0</coordinates>
			</Point>
		</Placemark>
		<Placemark>
			<name>Spiral tip on tree (VA 2011)</name>
			<LookAt>
				<gx:TimeStamp><when>2011-04-06</when>
</gx:TimeStamp>
				<gx:ViewerOptions>
					<gx:option name="historicalimagery"></gx:option>
					<gx:option enabled="0" name="sunlight"></gx:option>
					<gx:option enabled="0" name="streetview"></gx:option>
				</gx:ViewerOptions>
				<longitude>-79.75583233808968</longitude>
				<latitude>37.58685891194275</latitude>
				<altitude>0</altitude>
				<heading>-7.735013135477671</heading>
				<tilt>0</tilt>
				<range>188.4283184229599</range>
				<gx:altitudeMode>relativeToSeaFloor</gx:altitudeMode>
			</LookAt>
			<styleUrl>#m_ylw-pushpin</styleUrl>
			<Point>
				<gx:drawOrder>1</gx:drawOrder>
				<coordinates>-79.755832,37.586859,0</coordinates>
			</Point>
		</Placemark>
		<Placemark>
			<name>Spirals and rotors (NE, 2015)</name>
			<LookAt>
				<gx:TimeStamp><when>2015-04-22</when>
</gx:TimeStamp>
				<gx:ViewerOptions>
					<gx:option name="historicalimagery"></gx:option>
					<gx:option enabled="0" name="sunlight"></gx:option>
					<gx:option enabled="0" name="streetview"></gx:option>
				</gx:ViewerOptions>
				<longitude>-96.66621808085173</longitude>
				<latitude>41.66094319211798</latitude>
				<altitude>0</altitude>
				<heading>-0.6475811045361262</heading>
				<tilt>0</tilt>
				<range>122.5806711132622</range>
				<gx:altitudeMode>relativeToSeaFloor</gx:altitudeMode>
			</LookAt>
			<styleUrl>#m_ylw-pushpin</styleUrl>
			<Point>
				<gx:drawOrder>1</gx:drawOrder>
				<coordinates>-96.666218,41.660943,0</coordinates>
			</Point>
		</Placemark>
		<Placemark>
			<name>Rotors (IN, 2005)</name>
			<LookAt>
				<gx:TimeStamp><when>2005-03-31</when>
</gx:TimeStamp>
				<gx:ViewerOptions>
					<gx:option name="historicalimagery"></gx:option>
					<gx:option enabled="0" name="sunlight"></gx:option>
					<gx:option enabled="0" name="streetview"></gx:option>
				</gx:ViewerOptions>
				<longitude>-85.50423262709141</longitude>
				<latitude>40.78566728256132</latitude>
				<altitude>0</altitude>
				<heading>87.66943439442765</heading>
				<tilt>22.24274685375488</tilt>
				<range>142.0414774346858</range>
				<gx:altitudeMode>relativeToSeaFloor</gx:altitudeMode>
			</LookAt>
			<styleUrl>#m_ylw-pushpin</styleUrl>
			<Point>
				<gx:drawOrder>1</gx:drawOrder>
				<coordinates>-85.50406099999999,40.785628,0</coordinates>
			</Point>
		</Placemark>
		<Placemark>
			<name>Rotor (IN, 2005)</name>
			<LookAt>
				<gx:TimeStamp><when>2005-03-31</when>
</gx:TimeStamp>
				<gx:ViewerOptions>
					<gx:option name="historicalimagery"></gx:option>
					<gx:option enabled="0" name="sunlight"></gx:option>
					<gx:option enabled="0" name="streetview"></gx:option>
				</gx:ViewerOptions>
				<longitude>-85.47801644689372</longitude>
				<latitude>41.1460419783377</latitude>
				<altitude>0</altitude>
				<heading>-7.349863803755595</heading>
				<tilt>4.988374045955045</tilt>
				<range>139.2536505569185</range>
				<gx:altitudeMode>relativeToSeaFloor</gx:altitudeMode>
			</LookAt>
			<styleUrl>#m_ylw-pushpin011</styleUrl>
			<Point>
				<gx:drawOrder>1</gx:drawOrder>
				<coordinates>-85.47840770000674,41.14590835960561,0</coordinates>
			</Point>
		</Placemark>
		<Placemark>
			<name>Rotors (TN, 2009)</name>
			<Camera>
				<gx:TimeStamp><when>2009-03-31</when>
</gx:TimeStamp>
				<gx:ViewerOptions>
					<gx:option name="historicalimagery"></gx:option>
					<gx:option enabled="0" name="sunlight"></gx:option>
					<gx:option enabled="0" name="streetview"></gx:option>
				</gx:ViewerOptions>
				<longitude>-83.84039656354956</longitude>
				<latitude>35.88433857769139</latitude>
				<altitude>188.5490973668795</altitude>
				<heading>73.32235706896984</heading>
				<tilt>0.09747492027407799</tilt>
				<roll>90.6352390758218</roll>
				<gx:altitudeMode>relativeToSeaFloor</gx:altitudeMode>
			</Camera>
			<styleUrl>#m_ylw-pushpin</styleUrl>
			<Point>
				<gx:drawOrder>1</gx:drawOrder>
				<coordinates>-83.840581,35.884468,0</coordinates>
			</Point>
		</Placemark>
		<Placemark>
			<name>Weak rotors (TN, 2006)</name>
			<Camera>
				<gx:TimeStamp><when>2006-04-09</when>
</gx:TimeStamp>
				<gx:ViewerOptions>
					<gx:option name="historicalimagery"></gx:option>
					<gx:option enabled="0" name="sunlight"></gx:option>
					<gx:option enabled="0" name="streetview"></gx:option>
				</gx:ViewerOptions>
				<longitude>-83.80937308061272</longitude>
				<latitude>35.88323285617405</latitude>
				<altitude>569.2510886105983</altitude>
				<heading>-27.48313029169618</heading>
				<tilt>1.394487441027654</tilt>
				<roll>4.67606062704557</roll>
				<gx:altitudeMode>relativeToSeaFloor</gx:altitudeMode>
			</Camera>
			<styleUrl>#m_ylw-pushpin00</styleUrl>
			<Point>
				<gx:drawOrder>1</gx:drawOrder>
				<coordinates>-83.8091234787956,35.88331414853336,0</coordinates>
			</Point>
		</Placemark>
		<Placemark>
			<name>Weak rotors (TN, 2006)</name>
			<Camera>
				<gx:TimeStamp><when>2006-04-09</when>
</gx:TimeStamp>
				<gx:ViewerOptions>
					<gx:option name="historicalimagery"></gx:option>
					<gx:option enabled="0" name="sunlight"></gx:option>
					<gx:option enabled="0" name="streetview"></gx:option>
				</gx:ViewerOptions>
				<longitude>-83.84476890324139</longitude>
				<latitude>35.85762490046185</latitude>
				<altitude>285.9913482300217</altitude>
				<heading>101.9719991669668</heading>
				<tilt>0.1642325741555353</tilt>
				<roll>134.950129839739</roll>
				<gx:altitudeMode>relativeToSeaFloor</gx:altitudeMode>
			</Camera>
			<styleUrl>#m_ylw-pushpin00</styleUrl>
			<Point>
				<gx:drawOrder>1</gx:drawOrder>
				<coordinates>-83.84439229592117,35.85771770356613,0</coordinates>
			</Point>
		</Placemark>
		<Placemark>
			<name>Small spiral (IA, 2009)</name>
			<LookAt>
				<gx:TimeStamp><when>2009-08-09T16:16:05.06652832Z</when>
</gx:TimeStamp>
				<gx:ViewerOptions>
					<gx:option name="historicalimagery"></gx:option>
					<gx:option name="sunlight"></gx:option>
					<gx:option enabled="0" name="streetview"></gx:option>
				</gx:ViewerOptions>
				<longitude>-93.70030665269501</longitude>
				<latitude>41.67505482208372</latitude>
				<altitude>0</altitude>
				<heading>-0.1993286705872442</heading>
				<tilt>24.77787740761454</tilt>
				<range>339.3134607631095</range>
				<gx:altitudeMode>relativeToSeaFloor</gx:altitudeMode>
			</LookAt>
			<styleUrl>#m_ylw-pushpin1</styleUrl>
			<Point>
				<gx:drawOrder>1</gx:drawOrder>
				<coordinates>-93.70097715689755,41.67489444916914,0</coordinates>
			</Point>
		</Placemark>
		<Placemark>
			<name>Paired rotors (TN, 2011)</name>
			<LookAt>
				<gx:TimeStamp><when>2011-05</when>
</gx:TimeStamp>
				<gx:ViewerOptions>
					<gx:option name="historicalimagery"></gx:option>
					<gx:option enabled="0" name="sunlight"></gx:option>
					<gx:option enabled="0" name="streetview"></gx:option>
				</gx:ViewerOptions>
				<longitude>-82.29006220276312</longitude>
				<latitude>36.62341859023513</latitude>
				<altitude>0</altitude>
				<heading>26.92398998217739</heading>
				<tilt>18.74437433415345</tilt>
				<range>451.1616624054453</range>
				<gx:altitudeMode>relativeToSeaFloor</gx:altitudeMode>
			</LookAt>
			<styleUrl>#m_ylw-pushpin</styleUrl>
			<Point>
				<gx:drawOrder>1</gx:drawOrder>
				<coordinates>-82.290367,36.623685,0</coordinates>
			</Point>
		</Placemark>
		<Placemark>
			<name>Spirals (VA, 2011)</name>
			<LookAt>
				<gx:TimeStamp><when>2011-04-06</when>
</gx:TimeStamp>
				<gx:ViewerOptions>
					<gx:option name="historicalimagery"></gx:option>
					<gx:option enabled="0" name="sunlight"></gx:option>
					<gx:option enabled="0" name="streetview"></gx:option>
				</gx:ViewerOptions>
				<longitude>-79.56845527510656</longitude>
				<latitude>37.59819317013638</latitude>
				<altitude>0</altitude>
				<heading>-45.36423239759871</heading>
				<tilt>0.3361650305353938</tilt>
				<range>88.48254621920988</range>
				<gx:altitudeMode>relativeToSeaFloor</gx:altitudeMode>
			</LookAt>
			<styleUrl>#m_ylw-pushpin</styleUrl>
			<Point>
				<gx:drawOrder>1</gx:drawOrder>
				<coordinates>-79.568383,37.598078,0</coordinates>
			</Point>
		</Placemark>
		<Placemark>
			<name>Rotors (NE, 2015)</name>
			<LookAt>
				<gx:TimeStamp><when>2015-04-22</when>
</gx:TimeStamp>
				<gx:ViewerOptions>
					<gx:option name="historicalimagery"></gx:option>
					<gx:option enabled="0" name="sunlight"></gx:option>
					<gx:option enabled="0" name="streetview"></gx:option>
				</gx:ViewerOptions>
				<longitude>-96.50124264885709</longitude>
				<latitude>41.73135174886981</latitude>
				<altitude>0</altitude>
				<heading>-2.257000833866237</heading>
				<tilt>0</tilt>
				<range>96.6810198577745</range>
				<gx:altitudeMode>relativeToSeaFloor</gx:altitudeMode>
			</LookAt>
			<styleUrl>#m_ylw-pushpin</styleUrl>
			<Point>
				<gx:drawOrder>1</gx:drawOrder>
				<coordinates>-96.501243,41.731352,0</coordinates>
			</Point>
		</Placemark>
		<Placemark>
			<name>Weak rotors (MT, 2006)</name>
			<LookAt>
				<gx:TimeStamp><when>2006-04-20</when>
</gx:TimeStamp>
				<gx:ViewerOptions>
					<gx:option name="historicalimagery"></gx:option>
					<gx:option enabled="0" name="sunlight"></gx:option>
					<gx:option enabled="0" name="streetview"></gx:option>
				</gx:ViewerOptions>
				<longitude>-114.0420432667633</longitude>
				<latitude>46.83886675447798</latitude>
				<altitude>0</altitude>
				<heading>-0.03166046178474093</heading>
				<tilt>24.33835171420704</tilt>
				<range>209.9554653038124</range>
				<gx:altitudeMode>relativeToSeaFloor</gx:altitudeMode>
			</LookAt>
			<styleUrl>#m_ylw-pushpin</styleUrl>
			<Point>
				<gx:drawOrder>1</gx:drawOrder>
				<coordinates>-114.041832,46.838733,0</coordinates>
			</Point>
		</Placemark>
		<Placemark>
			<name>Spiral (MT, 2006)</name>
			<LookAt>
				<gx:TimeStamp><when>2006-04-20</when>
</gx:TimeStamp>
				<gx:ViewerOptions>
					<gx:option name="historicalimagery"></gx:option>
					<gx:option enabled="0" name="sunlight"></gx:option>
					<gx:option enabled="0" name="streetview"></gx:option>
				</gx:ViewerOptions>
				<longitude>-114.015057382762</longitude>
				<latitude>46.84353691661299</latitude>
				<altitude>0</altitude>
				<heading>-0.01369551931527294</heading>
				<tilt>21.10388667164687</tilt>
				<range>155.714491220814</range>
				<gx:altitudeMode>relativeToSeaFloor</gx:altitudeMode>
			</LookAt>
			<styleUrl>#m_ylw-pushpin</styleUrl>
			<Point>
				<gx:drawOrder>1</gx:drawOrder>
				<coordinates>-114.014977,46.843757,0</coordinates>
			</Point>
		</Placemark>
		<Placemark>
			<name>Curled tip (IN, 2012)</name>
			<LookAt>
				<gx:TimeStamp><when>2012-05-15</when>
</gx:TimeStamp>
				<gx:ViewerOptions>
					<gx:option name="historicalimagery"></gx:option>
					<gx:option enabled="0" name="sunlight"></gx:option>
					<gx:option enabled="0" name="streetview"></gx:option>
				</gx:ViewerOptions>
				<longitude>-86.94893853341962</longitude>
				<latitude>40.41580776207126</latitude>
				<altitude>0</altitude>
				<heading>-0.01891129365160131</heading>
				<tilt>10.44160079572204</tilt>
				<range>258.9839989843173</range>
				<gx:altitudeMode>relativeToSeaFloor</gx:altitudeMode>
			</LookAt>
			<styleUrl>#m_ylw-pushpin4</styleUrl>
			<Point>
				<gx:drawOrder>1</gx:drawOrder>
				<coordinates>-86.94893853341961,40.41580776207126,0</coordinates>
			</Point>
		</Placemark>
	</Folder>
</Document>
</kml>
